# Supplementary material for: Dose Effect of Polyethylene Microplastics Derived from Commercial Resins on Soil Properties, Bacterial Communities, and Enzymatic Activity
Source: Microorganisms. 2024 Aug 29;12(9):1790. doi: 10.3390/microorganisms12091790 (PMC11434124; doi:10.3390/microorganisms12091790)
Supplement: Supplementary file 1 [file microorganisms-12-01790-s001.zip]

Archive with 1 entries (1 files):
- microorganisms-3157146-supplementary.pdf
